# Supplementary material for: Spontaneous mutations in the flhD operon generate motility heterogeneity in Escherichia coli biofilm
Source: BMC Microbiol. 2016 Nov 8;16:262. doi: 10.1186/s12866-016-0878-1 (PMC5100188; doi:10.1186/s12866-016-0878-1)
Supplement: Additional file 1: — Complete data set for individual isolates. (XLS 41 kb) [file 12866_2016_878_MOESM1_ESM.xls]

## Sheet: Table 1
Isolate	motility	motility with pXL27	PCR1	PCR2	IS1 elements by PCR3	mutations identified by sequence analysis
JS17	+/-	ND	1200 bp	2500 bp
JS18	NM	motile 7/8	1200 bp	2500 bp
JS19	+/-	ND	1200 bp	2500 bp
JS20	+/-	ND	1200 bp	2500 bp
JS21	+/-	ND	1200 bp	2500 bp
JS22	+/-	ND	1200 bp	2500 bp
JS23	+/-	ND	1200 bp	2500 bp
JS24	+/-	ND	1200 bp	2500 bp
JS25	+/-	ND	1200 bp	2500 bp
JS26	+/-	ND	1200 bp	2500 bp
JS27	+/-	ND	1200 bp	2500 bp
JS28	NM	fuzzy motility	1200 bp	2500 bp
JS29	NM	fuzzy motility	1200 bp	2500 bp
JS30	NM	fuzzy motility	1200 bp	2500 bp
JS31	NM	motile 3/8	1200 bp	2500 bp
JS32	+/-	ND	1200 bp	2500 bp
JS33	+/-	ND	1200 bp	2500 bp
JS34	+/-	ND	1200 bp	2500 bp
JS35	+/-	ND	1200 bp	2500 bp
JS36	+/-	ND	1200 bp	2500 bp
JS37	+/-	ND	1200 bp	2500 bp
JS38	+/-	ND	1200 bp	2500 bp
JS39	+/-	ND	1200 bp	2500 bp
JS40	+/-	ND	1200 bp	2500 bp
JS41	+/-	ND	1200 bp	2500 bp
JS42	NM	motile 8/8	1200 bp	2500 bp
JS43	NM	motile 8/8	2600 bp *	3900 bp *		IS2 at 181 bp into FlhD
JS44	NM	motile 1/8 7 fuzzy m	2000 bp *	3300 bp *		IS1 in reverse orientation 54 bp upstream of ATG start codon of FlhD
JS45	NM	motile 8/8	1200 bp	2500 bp
JS46	NM	motile 8/8	2000 bp *	3300 bp *	IS1 in forward orientation at approximate location of JS90
JS47	NM	motile 8/8	1200 bp	2500 bp
JS48	NM	motile 6/8	2000 bp *	3300 bp *	IS1 in forward orientation at approximate location of JS90
JS49	NM	motile 8/8	1200 bp	2500 bp
JS50	NM	motile 7/8	1200 bp	2500 bp
JS51	NM	motile 6/8	2000 bp *	3300 bp *		IS1 in forward orientation at 95 bp downstream of the ATG start codon of FlhD
JS52	NM	motile 7/8	1200 bp	2500 bp
JS53	NM	motile 8/8	1200 bp	2500 bp
JS54	NM	motile 8/8	1200 bp	2500 bp
JS55	NM	motile 8/8	2000 bp *	3300 bp *	IS1 in forward orientation at approximate location of JS90
JS56	NM	motile 8/8	no product *	2400 bp *		deletion from the IS5 to 14 bp downstream of the transcriptional start site of the operon
JS57	NM	motile 8/8	2000 bp *	3300 bp *	IS1 in forward orientation at approximate location of JS90
JS58	NM	motile 8/8	2000 bp *	3300 bp *		IS1 in reverse orientation 5 bp upstream of the ATG start codon of with duplication of flhD start
JS59	NM	motile 8/8	1200 bp	2500 bp
JS60	NM	motile 8/8	2000 bp *	3300 bp *	IS1 in forward orientation at approximate location of JS90
JS61	NM	5 fuzzy motile	2000 bp *	3300 bp *	IS1 in reverse orientation and at approximate location as JS44
JS62	NM	motile 8/8	no product *	2400 bp *		deletion from the IS5 to 79 bp downstream of the transcriptional start site of the operon
JS63	NM	motile 8/8	1200 bp	2500 bp
JS64	NM	motile 8/8	2000 bp *	3300 bp *	IS1 in forward orientation at approximate location of JS90
JS65	NM	motile 8/8	1200 bp	2500 bp
JS66	NM	motile 8/8	2000 bp *	3300 bp *	IS1 in forward orientation at approximate location of JS90
JS67	NM	motile 8/8	2000 bp *	3300 bp *	IS1 in forward orientation at approximate location of JS90
JS68	NM	motile 8/8	1200 bp	2500 bp
JS69	NM	motile 8/8	1200 bp	2500 bp
JS70	NM	motile 8/8	2600 bp *	4000 bp *		IS2 at 181 bp into FlhD
JS71	NM	motile 8/8	1200 bp	2500 bp
JS72	NM	motile 8/8	2000 bp *	3300 bp *	IS1 in forward orientation at approximate location of JS90
JS73	NM	motile 8/8	1200 bp	2500 bp
JS74	NM	motile 8/8	2000 bp *	3300 bp *	IS1 in forward orientation at approximate location of JS90
JS75	NM	motile 8/8	2000 bp *	3300 bp *	IS1 in reverse orientation and at approximate location as JS44
JS76	NM	motile 7/8	2500 bp *	no product *
JS77	NM	motile 8/8	2000 bp *	3300 bp *	IS1 in reverse orientation and at approximate location as JS51
JS78	NM	motile 8/8	2000 bp *	3300 bp *		IS1 right after the ATG for FlhD
JS79	NM	motile 8/8	no product *	2400 bp *		deletion from the IS5 to 14 bp downstream of the transcriptional start site of the operon
JS80	+/-	ND	1200 bp	2500 bp
JS81	+/-	ND	1200 bp	2500 bp
JS82	NM	motile 8/8	2500 bp *	no product *
JS83	NM	motile 8/8	2000 bp *	3300 bp *	IS1 in forward orientation at approximate location of JS90
JS84	NM	motile 8/8	1200 bp	2500 bp
JS85	NM	motile 7/8	2000 bp *	3300 bp *	IS1 in forward orientation at approximate location of JS90
JS86	NM	motile 8/8	1200 bp	2500 bp
JS87	NM	motile 8/8	2500 bp *	no product *		IS5 at 139 bp downstream of the ATG of FlhD
JS88	NM	motile 8/8	2000 bp *	3300 bp *	IS1 in forward orientation at approximate location of JS90
JS89	NM	8 fuzzy motile	1200 bp	2500 bp
JS90	NM	motile 7/8	2000 bp *	3300 bp *		IS1 in forward orientation 48 bp downstream of the ATG of FlhC
JS91	NM	motile 8/8	2000 bp *	3300 bp *	IS1 in forward orientation at approximate location of JS90
JS92	NM	motile 8/8	2000 bp *	3300 bp *	IS1 in reverse orientation and at approximate location as JS44
JS93	NM	motile 7/8	1200 bp	2500 bp
JS94	NM	motile 7/8	2000 bp *	3300 bp *	IS1 in forward orientation at approximate location of JS90
JS95	NM	motile 7/8	2000 bp *	3300 bp *	IS1 in forward orientation at approximate location of JS90
JS96	NM	motile 8/8	2000 bp *	3300 bp *	IS1 in forward orientation at approximate location of JS90
JS97	NM	motile 8/8	1200 bp	2500 bp
JS98	NM	motile 8/8	1200 bp	2500 bp
JS99	NM	motile 8/8	2000 bp *	3300 bp *	IS1 in forward orientation at approximate location of JS90
JS100	NM	motile 8/8	2000 bp *	3300 bp *	IS1 in forward orientation at approximate location of JS90
JS101	+/-	ND	1200 bp	2500 bp
